# Supplementary material for: Quinoxalinones as A Novel Inhibitor Scaffold for EGFR (L858R/T790M/C797S) Tyrosine Kinase: Molecular Docking, Biological Evaluations, and Computational Insights
Source: Molecules. 2022 Dec 14;27(24):8901. doi: 10.3390/molecules27248901 (PMC9788584; doi:10.3390/molecules27248901)
Supplement: Supplementary file 1 [file molecules-27-08901-s001.zip]

Archive with 1 entries (1 files):
- molecules-2047655-supplementary.pdf
